# Supplementary material for: Proteomic Identification of Differentially Expressed Proteins during Alfalfa (Medicago sativa L.) Flower Development
Source: Front Plant Sci. 2016 Oct 4;7:1502. doi: 10.3389/fpls.2016.01502 (PMC5047909; doi:10.3389/fpls.2016.01502)
Supplement: Supplementary file 1 [file Table_1.XLSX]

## Sheet: Sheet1
Supplementary Table 1.The MS/MS details of the expressed proteins identified by nanoLC-MS/MS during alfalfa flower development
Spot No.	Protein IDa	Protein Name	Protein Fold Changeb		Expression Patternc	Species	Accession nod	Experimental Mr(Da)/pI	Theoretical Mr(Da)/pI	Protein Score (MS/MS)	Coveragee	Unique peptide number	Startf	Endg	Peptides Squence	Ions Score	p-valueh	MSMS/PMFi	Mr(calc) (Da)j	Mass error (Da)	Modification Sitek
1	A0A072V8Q4	S-adenosylmethionine synthase	∞	∞	Down-regulated	Medicago truncatula	gi|922390587	43.17/5.77	43.60/5.77	7797	79	19
													21	41	K.LCDQISDAVLDACLEQDPDSK.V	89	4.5e-09	20/228	2391.06	0.006
													42	49	K.VACETCTK.T	47	4.2e-05	8/62	967.41	0.0029
													50	62	K.TNMVMVFGEITTK.A	93	2.4e-09	24/224	1501.72	-0.0011	+ 2 Oxidation (M)
													63	69	K.ANVDYEK.I	61	7.9e-06	11/62	837.387	-0.0009
													77	93	R.NIGFVSDDVGLDADNCK.V	141	5.7e-14	19/176	1837.82	-0.0042
													94	115	K.VLVNIEQQSPDIAQGVHGHLTK.R	83	1.8e-08	23/234	2382.27	0.0035
													116	149	K.RPEEIGAGDQGHMFGYATDETPELMPLTHVLATK.L	86	8.6e-09	35/660	3742.76	0.0024	+ 2 Oxidation (M)
													160	171	K.NGTCPWLRPDGK.T	68	3.9e-07	24/124	1399.67	-0.001
													172	189	K.TQVTIEYFNDKGAMVPIR.V	141	6.3e-14	27/186	2081.06	0.0015
													190	213	R.VHTVLISTQHDETVTNDEIAADLK.E	108	8e-11	40/252	2648.33	0.0021
													214	224	K.EHVIKPVIPEK.Y	59	7.9e-06	23/110	1287.76	0.0003
													230	239	K.TIFHLNPSGR.F	42	0.00012	18/94	1140.6	0.0052
													240	254	R.FVIGGPHGDAGLTGR.K	125	3.8e-12	29/120	1452.75	-0.0015
													256	275	K.IIIDTYGGWGAHGGGAFSGK.D	42	0.00011	11/180	1962.96	-0.0065
													283	289	R.SGAYIVR.Q	68	6.9e-06	11/48	764.418	-0.0009
													294	302	K.SIVANGLAR.R	40	0.0037	10/72	899.519	0.0002
													330	340	K.IPDKEILNIVK.E	74	3.2e-07	17/98	1280.77	0.0043
													367	375	K.TAAYGHFGR.D	57	6.1e-06	15/64	978.467	-0.0015
													376	392	R.DDADFTWEVVKPLKGGK.L	106	1.2e-10	14/154	1903.97	-0.0023
2	G7IDU4	Protein disulfide isomerase-like protein	∞	∞	Down-regulated	Medicago truncatula	gi|922396181	40.43/5.38	40.74/5.38	747	42	10
													63	70	K.KLAPEYEK.L	53	0.0002	18/74	976.523	0.0001
													98	111	K.YGVSGYPTIQWFPK.G	83	2.8e-08	14/120	1641.82	-0.0004
													124	141	R.TAESLAEFVNTEGGTNVK.I	107	9.6e-11	14/180	1865.9	-0.0027
													182	189	K.SLAPIYEK.V	32	0.0043	9/68	919.501	-0.0018
													196	211	K.SEDDVVIANLDADKYR.D	83	2.6e-08	17/158	1821.87	0.0071
													217	226	K.YDVSGFPTLK.F	64	1.5e-06	17/84	1125.57	0.0036
													234	254	K.AGEDYGGGRDLDDFVAFINEK.S	46	5.4e-05	11/218	2287.04	0.0011
													263	280	K.GQLTSEAGIVEDLDELVK.E	147	1.6e-14	23/190	1914.98	0.001
													297	305	R.IEEEVEKLK.G	46	0.00087	16/76	1115.61	-0.0009
													350	356	K.ADELTLK.K	41	0.0011	8/54	788.428	0.003
3	G7IFU0	Cofilin/actin-depolymerizing factor-like protein	∞	∞	Down-regulated	Medicago truncatula	gi|357448329	16.08/6.16	16.24/6.16	1319	65	7
													18	24	K.FMELKAK.R	44	0.00019	10/52	865.473	0.0005
													29	39	R.FIVYKIEEKQK.Q	58	2.5e-05	20/94	1423.81	-0.0044
													40	45	K.QVIVEK.L	42	0.0041	5/50	714.428	-0.0005
													46	66	K.LGEPAQGYEDFTACLPADECR.Y	65	8.6e-07	21/222	2398.02	0.0031
													67	84	R.YAVYDFEYLTEENVPKSR.I	68	4.5e-07	18/170	2222.05	0.0006
													85	96	R.IFFIGWSPDTAR.V	63	2.5e-06	13/94	1408.71	0.0008
													99	109	R.SKMIYASTKER.F	68	1.4e-06	21/116	1312.68	-0.0002
4	G7L2L3	NADH-cytochrome b5 reductase	∞	∞	Down-regulated	Medicago truncatula	gi|357508929	30.86/8.30	31.01/8.30	79	17	2
													130	137	R.VGDYLAVK.G	29	0.013	7/56	863.475	0.001
													171	181	R.AILENPNDKTK.V	42	0.00011	14/104	1241.66	-0.0002
5	Q2HRU6	Xyloglucan endotransglucosylase/hydrolase	∞	∞	Down-regulated	Medicago truncatula	gi|357508519	34.15/8.42	34.47/8.42	90	8	3
													26	34	R.TPVDVPFGR.N	45	6.7e-05	7/70	986.519	0.0014
													244	251	R.WWDQPEFR.D	30	0.0027	5/70	1162.52	-0.0014
													252	259	R.DLDAAQWR.R	35	0.0014	8/64	973.462	0.0049
6	G7IF49	Ribosomal L22e family protein	0.01	0.01	Down-regulated	Medicago truncatula	gi|357442479	13.61/9.47	13.66/9.47	158	48	2
													45	56	K.AGALGDSVTVTR.E	80	9.2e-08	12/98	1145.6	0.005
													107	119	R.YFNIAENEGEEED.-	44	6.4e-05	18/118	1557.61	0.0016
7	G7KUJ1	S-adenosylmethionine synthase	0.23	0	Down-regulated	Medicago truncatula	gi|357511493	43.28/5.59	43.71/5.59	6386	77	19
													20	40	K.LCDQISDAVLDACLEQDPDSK.V	47	4.1e-05	10/228	2391.06	0.004
													41	48	K.VACETCTK.T	33	0.00077	6/62	967.41	0.0026
													49	61	K.TNMVMVFGEITTK.A	83	1.7e-08	17/212	1485.72	-0.0004	+ Oxidation (M)
													62	68	K.ANVDYEK.I	61	9.1e-06	11/62	837.387	-0.0007
													76	92	R.TIGFISDDVGLDADKCK.V	123	3.2e-12	15/158	1852.89	0.0032
													93	114	K.VLVNIEQQSPDIAQGVHGHFTK.R	99	4.7e-10	40/234	2416.25	0.0015
													115	148	K.RPEEVGAGDQGHMFGYATDETPELMPLTHVLATK.L	82	1.9e-08	30/588	3712.75	-0.0008	+ Oxidation (M)
													159	170	K.NGTCAWLRPDGK.T	72	2e-07	16/124	1373.65	-0.0021
													171	188	K.TQVTIEYYNENGAMVPVR.V	78	4.4e-08	24/186	2083	0.0038
													189	212	R.VHTVLISTQHDETVSNDQIAADLK.E	71	2.4e-07	24/252	2633.33	0.0034
													213	223	K.EHVIKPVIPEK.Y	62	4.6e-06	21/110	1287.76	0.0004
													224	238	K.YLDEKTIFHLNPSGR.F	81	2.9e-08	22/152	1788.92	0.003
													239	253	R.FVIGGPHGDAGLTGR.K	117	2.2e-11	27/120	1452.75	0.0001
													255	278	K.IIIDTYGGWGAHGGGAFSGKDPTK.V	29	0.0034	8/230	2404.18	0.0082
													282	288	R.SGAYVVR.Q	68	5.6e-06	10/48	750.402	-0.0004
													293	301	K.SIVANGLAR.R	47	0.00072	11/72	899.519	-0.0004
													329	339	K.IPDREILQIVK.E	50	7.8e-05	11/98	1322.79	0.0031
													366	374	K.TAAYGHFGR.D	61	4.5e-06	16/64	978.467	-0.0006
													375	388	R.DDPDFTWEVVKPLK.W	69	3.8e-07	22/124	1687.85	0.0024
8	A0A072UY58	Dual specificity kinase splA-like protein	0.03	0.02	Down-regulated	Medicago truncatula	gi|922369199	47.38/7.80	47.52/7.80	328	29	9
													86	97	K.NTPLADAEGSKK.S	46	0.00019	10/126	1229.63	0.001
													97	105	K.KSNVIELLK.S	32	0.013	10/88	1042.64	0.0049
													106	122	K.SKGGLSYGQTGSHFEPR.A	63	1.5e-06	17/186	1806.86	0.0024
													152	159	K.GSFGEILK.A	39	0.00068	8/62	849.46	0.0034
													164	171	R.GTPVAVKR.I	61	1.3e-05	8/58	826.503	0.0023
													172	180	R.ILPSLSEDR.M	29	0.0024	5/72	1028.55	0.0036
													271	283	R.NVLLVNSSADHLK.V	55	8.1e-06	13/126	1408.77	0.0046
													292	303	K.LITVQSSHDVYK.M	50	0.0005	15/114	1388.73	0.0034
													313	320	R.YMAPEVFK.H	30	0.0018	9/80	999.473	0.0028	+ Oxidation (M)
9	A0A072UB69	Mediator of RNA polymerase II transcription subunit 7	0.03	0.02	Down-regulated	Medicago truncatula	gi|922353693	19.38/6.08	19.43/6.08	161	17	2
													142	149	K.QAVEDINR.R	42	0.00021	11/72	943.472	-0.0001
													157	168	R.ILNESLATLDGH.-	121	2.9e-11	17/100	1281.66	0.0036
10	B7FHQ2	Alpha-soluble NSF attachment protein	0.02	0.01	Down-regulated	Medicago truncatula	gi|357461465	32.61/5.03	32.99/5.03	63	17	2
													138	155	K.SADFYQNEEVTTSANQCK.Q	30	0.0045	6/184	2090.89	-0.0023
													207	218	K.GDPVAISNALER.Y	46	4.5e-05	13/114	1240.64	0.0087
11	G8A1N5	Chromosome condensation regulator RCC1 repeat protein	0.02	0.01	Down-regulated	Medicago truncatula	gi|357464765	47.39/5.68	48.02/5.68	1705	55	14
													42	55	R.GEDGQLGHGDTDDR.L	41	0.00013	6/144	1470.6	0.0043
													100	115	R.LGHGNSSDLFIPQPIR.A	103	2.6e-10	27/146	1749.92	-0.0002
													124	146	K.QIACGDSHCLAVTMEGEVQSWGR.N	76	7.8e-08	20/380	2606.13	0.0148	+ Oxidation (M)
													147	165	R.NQNGQLGLGTTEDSLVPQK.I	78	5.1e-08	30/188	1998	0.0096
													201	212	R.YGNLGLGDRNDR.C	48	0.00012	13/112	1348.65	0.0031
													213	224	R.CIPEKVSVDCDK.M	30	0.0016	12/116	1448.66	0.0043
													225	233	K.MVLVACGWR.H	46	5.1e-05	9/48	1090.54	0.0045
													276	285	K.LICQVSGGWR.H	35	0.0005	6/84	1174.59	0.0064
													304	315	K.FGQVGVGDNVDR.C	55	3.6e-05	11/112	1261.61	0.0001
													316	328	R.CSPVQVKFPHDQK.V	75	9e-08	16/130	1568.78	0.0003
													329	337	K.VAQISCGWR.H	62	1.8e-06	13/76	1075.52	0.0007
													338	353	R.HTIAVTEKDNVYSWGR.G	98	2.7e-09	20/158	1874.93	0.0099
													398	405	K.TLASLAER.Y	64	2.5e-05	11/68	859.476	0.003
													406	436	R.YAVVPDEAAPVANSGSLDRLDLSVPESDVKR.I	80	3e-08	32/320	3268.66	0.0056
12	A0A072UTH6	Uncharacterized protein	0.02	0.01	Down-regulated	Medicago truncatula	gi|922377082	48.81/5.15	41.15/5.46	278	22	8
													51	61	K.CPLGYDSQTFK.I	57	4.5e-06	12/92	1314.59	0.0058
													108	120	K.IEPDADLQGVVDR.F	39	0.00033	8/126	1425.71	0.0038
													157	166	R.GSFLVQQAMR.A	42	0.00011	17/80	1135.58	0.002
													180	188	R.LNLCAEDVR.S	35	0.00065	12/80	1088.53	-0.0001
													261	270	K.YYDGDLQAAR.S	68	4.4e-07	14/82	1170.53	-0.0017
													304	315	K.VADVDKSLGDEK.S	49	2.9e-05	13/116	1274.64	-0.0029
													335	343	K.SEASGLEQR.R	46	0.00032	14/78	975.462	-0.0008
													345	352	R.LSVLDFLR.S	40	0.0025	6/62	961.56	0.0014
13	A0A072TF84	Annexin	0.02	0.01	Down-regulated	Medicago truncatula	gi|922325593	44.18/5.13	35.72/5.44	177	23	3
													88	97	R.DAFLANQATK.M	31	0.0013	16/96	1077.55	-0.0005
													158	169	R.YEGDEVNMTLAK.S	61	2e-06	16/112	1368.62	-0.0048
													257	266	K.MGTDENALTR.V	65	5.8e-06	11/92	1106.5	-0.0021
14	G7IT87	Phosphoglycerate kinase	0.02	0.01	Down-regulated	Medicago truncatula	gi|357451633	42.62/5.61	42.65/5.61	3666	66	16
													24	41	R.VDLNVPLDDNLNITDDTR.I	115	3.5e-11	27/194	2041	-0.0061
													51	58	K.YLTGYGAK.V	54	9e-06	9/56	871.444	-0.0025
													59	69	K.VILSSHLGRPK.G	66	2.4e-06	15/86	1205.72	-0.001
													75	83	K.YSLKPLVPR.L	64	2.4e-06	17/74	1071.64	-0.0025
													106	122	K.LVAQIPEGGVLLLENVR.F	102	2.5e-10	14/168	1819.06	-0.0067
													138	155	K.LASLADLYVNDAFGTAHR.A	130	7.1e-13	34/176	1932.97	-0.0052
													156	165	R.AHASTEGVAK.Y	76	1.5e-07	16/76	969.488	-0.0003
													166	178	K.YLKPSVAGFLMQK.E	42	0.00012	17/116	1480.81	-0.0016
													179	191	K.ELDYLVGAVSNPK.K	86	1.5e-08	20/118	1403.73	0.0001
													192	202	K.KPFAAIVGGSK.V	57	2.8e-05	12/100	1073.62	-0.0064
													207	216	K.IGVIESLLEK.V	65	9.8e-06	7/80	1099.65	-0.0024
													260	276	K.AKGVSLLLPTDVVIADK.F	69	3.4e-07	18/180	1738.02	-0.0047
													307	314	K.TFNEALDK.S	59	2.8e-05	13/78	936.455	-0.0027
													332	341	K.FAAGTEAIAK.K	64	2.2e-06	16/74	977.518	-0.0013
													342	349	K.KLAEVSGK.G	60	4.8e-05	16/74	830.486	-0.0008
													350	366	K.GVTTIIGGGDSVAAVEK.V	119	2e-11	18/154	1572.84	-0.0049
15	I3S2M3	GTP-binding nuclear Ran-like protein	0.02	0.01	Down-regulated	Medicago truncatula	gi|922383336	25.22/6.38	25.54/6.38	80	23	2
													16	26	K.LVIVGDGGTGK.T	77	9.2e-07	17/86	1014.57	-0.0044
													64	74	R.FYCWDTAGQEK.F	27	0.0093	8/94	1403.58	0.0016
16	A0A072VSG1	RNA polymerase II-associated-like protein	0.02	0.01	Down-regulated	Medicago truncatula	gi|922399794	37.18/8.58	37.45/8.58	224	33	6
													30	39	K.AAALYTQAIK.K	33	0.0029	12/78	1048.59	-0.0049
													41	51	K.DPSNPTLFSNR.A	49	2.4e-05	14/110	1246.59	0.0032
													52	63	R.AAALLQLDKLNK.A	33	0.00087	17/100	1296.78	-0.0035
													64	73	K.ALDDAEMTIK.L	48	6.3e-05	11/130	1121.53	-0.0046	+ Oxidation (M)
													182	192	K.SWHETSSVDAR.V	42	0.00014	8/96	1273.57	-0.001
													232	240	R.QYAEESFSR.A	65	2.7e-06	14/88	1115.49	-0.0031
17	G7KIR1	Carbonic anhydrase	0.02	0.01	Down-regulated	Medicago truncatula	gi|357495991	28.19/6.10	28.45/6.10	392	34	6
													4	14	K.GYDEAIEELQK.L	42	0.00011	15/92	1293.61	-0.0034
													81	95	K.GQAPPFMVFACSDSR.V	66	7e-07	25/216	1684.73	-0.0033	+ Oxidation (M)
													96	113	R.VCPSHVLDFQPGEAFVVR.N	47	3.8e-05	19/170	2056.02	-0.0015
													114	126	R.NVANMVPPYDQAK.Y	51	1.7e-05	9/120	1445.7	-0.0014
													143	158	K.VSNIVVIGHSACGGIK.G	71	2.5e-06	11/162	1609.86	-0.0027
													192	206	K.HGDAPFGELCTHCEK.E	48	6.5e-05	22/134	1756.73	-0.008
18	G7INB7	ABA-responsive protein	153.87	537.81	Up-regulated	Medicago truncatula	gi|357449145	16.61/4.95	16.60/4.95	717	52	5
													22	33	K.ALAKDADEIVPK.V	65	1.9e-06	26/110	1268.7	-0.0043
													34	54	K.VISAAQSVEIVEGNGGPGTIK.K	79	3.8e-08	28/222	2025.07	-0.0104
													55	63	K.KLSIVEDGK.T	79	5.7e-07	14/88	987.56	-0.0023
													56	70	K.LSIVEDGKTNFVLHK.L	38	0.0008	15/140	1698.93	-0.0085
													138	145	K.ARGTGLIK.A	40	0.005	12/68	814.503	-0.0142
19	A0A072VEB8	Cytosolic class II small heat-shock protein	1.6	4.48	Up-regulated	Medicago truncatula	gi|922397253	17.87/6.31	17.91/6.31	69	9	1	77	91	K.VQVEDDNVLVISGER.K	69	1.1e-06	11/158	1670.85	0.0041
20	G7JC24	Enoyl-CoA hydratase/delta3,5-delta2,4-dienoyl-CoA isomerase	1.58	158.14	Up-regulated	Medicago truncatula	gi|922375826	29.42/8.56	29.69/5.34	325	33	5
													77	92	K.STADSNSVPGGESLRR.Q	56	8.3e-06	15/164	1631.79	-0.0046
													134	144	R.VCTEDAFFSVK.E	68	6.9e-07	16/92	1301.6	-0.002
													179	185	R.FSGLEAK.E	41	0.0033	10/54	750.391	-0.0034
													198	205	K.NDLDQGVR.V	31	0.0012	12/74	915.441	-0.0027
													249	264	R.LLSGDLPEAVTAHMQK.R	72	2.2e-07	26/220	1724.88	0.0013	+ Oxidation (M)
21	G7I9Z6	Calcium-dependent lipid-binding (CaLB domain) family protein	1.58	155.31	Up-regulated	Medicago truncatula	gi|357438759	19.46/6.59	19.85/6.59	240	33	5
													16	22	R.GINLAIR.D	38	0.0022	5/44	755.465	-0.0007
													23	40	R.DSNSSDPYVVVNIGHEQK.L	65	7.7e-07	9/196	1986.93	0.0004
													103	114	K.LDTLPNGCAIK.R	46	0.00083	13/92	1200.62	-0.0057
													120	132	R.TNCLAEESSCIWK.N	94	1.4e-09	21/134	1596.69	-0.0059
													136	143	K.VLQEMILR.L	54	0.00017	14/66	1000.57	-0.0023
22	G7I8G3	Cation transporter ChaC	1.58	154.22	Up-regulated	Medicago truncatula	gi|357438635	20.89/5.34	20.99/5.34	65	14	2
													15	22	K.AGFNYDER.L	51	1.6e-05	6/66	970.414	-0.0038
													151	158	R.EYLFLLEK.A	31	0.0031	10/68	1053.57	-0.0009
23	G7L7T5	Pathogenesis-related protein bet V I family protein	1.58	96.02	Up-regulated	Medicago truncatula	gi|357515823	18.02/5.50	18.18/5.50	156	31	4
													7	14	K.LSTEVGIK.T	45	0.0014	5/60	845.486	-0.0024
													57	65	K.HWTYVIDGK.V	60	7e-06	12/72	1117.56	0.0005
													87	97	K.LFGGDIDEHYK.V	59	1.2e-05	11/86	1292.6	-0.0064
													117	123	K.WTVEYEK.I	29	0.027	14/56	953.449	-0.0034
24	B7FMX0	NADPH:quinone oxidoreductase-like protein	1.58	210.47	Up-regulated	Medicago truncatula	gi|357515109	21.15/6.52	21.14/6.52	45	7	1	112	126	K.AAAIISTGGDFGGGR.S	45	6e-05	8/120	1348.67	0.0063
Note:
a), Protein ID against the NCBI database.
b), Protein Fold Change was calculated by using following formula: Protein Fold Change =High expression abundance protein spot / Low expression abundance protein spot. ∞, represent the protein spot was specific expressed in pre-pollinated stage.
c), Down-regulated: the abundance level of pre-pollinated stage is higher than pollinated satage and post-pollination senesced stage; Up-regulated: the abundance level of pollinated satage and post-pollination senesced stage is higher than pre-pollinated stage.
d), Accession number from the NCBI database.
e), Percent values of coverage (%) of the matched peptides in the whole protein sequence.
f), The start site of the selected peptide.
g), The end site of the selected peptide.
h), p value is the highest score's Expect of the matched peptides.
i), Number of matched peptides.
j), The calculated molecular weight.
k), The modification site located in the selected peptide. Oxidation: oxidation of methionine.
Trypsin: cuts C-term side of KR unless next residue is P, so our peptide sequences with R. or K. in front and back.
