# Supplementary material for: Proteomic Identification of Differentially Expressed Proteins during Alfalfa (Medicago sativa L.) Flower Development
Source: Front Plant Sci. 2016 Oct 4;7:1502. doi: 10.3389/fpls.2016.01502 (PMC5047909; doi:10.3389/fpls.2016.01502)
Supplement: Supplementary file 3 [file Table_3.XLSX]

## Sheet: 工作表1
Supplementary Table 3. GO functional classification of identified proteins during alfalfa flower development.
Spot	Protein ID	Protein name	biological_process	cellular_component	molecular_function
1	A0A072V8Q4	S-adenosylmethionine synthase	cellular_process metabolic_process response_to_stimulus	cell cell_part membrane-enclosed_lumen organelle organelle_part	binding catalytic_activity
2	G7IDU4	Protein disulfide isomerase-like protein	biological_regulation cellular_process developmental_process immune_system_process metabolic_process multi-organism_process multicellular_organismal_process reproduction reproductive_process response_to_stimulus	cell cell_part organelle organelle_part	catalytic_activity
3	G7IFU0	Cofilin/actin-depolymerizing factor-like protein	cellular_component_organization_or_biogenesis cellular_process metabolic_process response_to_stimulus	cell cell_part organelle	binding
4	G7L2L3	NADH-cytochrome b5 reductase	cellular_process metabolic_process	cell cell_part organelle	catalytic_activity
5	Q2HRU6	Xyloglucan endotransglucosylase/hydrolase	metabolic_process	cell cell_part extracellular_region	catalytic_activity
6	G7IF49	Ribosomal L22e family protein	cellular_process metabolic_process	cell cell_part macromolecular_complex membrane-enclosed_lumen organelle organelle_part	structural_molecule_activity
7	G7KUJ1	S-adenosylmethionine synthase	cellular_process metabolic_process	cell cell_part	binding catalytic_activity
8	A0A072UY58	Dual specificity kinase splA-like protein	biological_regulation cellular_process death developmental_process establishment_of_localization immune_system_process localization metabolic_process multi-organism_process multicellular_organismal_process regulation_of_biological_process response_to_stimulus signaling	cell cell_part organelle	binding catalytic_activity
9	A0A072UB69	Mediator of RNA polymerase II transcription subunit 7	cellular_process metabolic_process	cell cell_part macromolecular_complex organelle	binding protein_binding_transcription_factor_activity
10	B7FHQ2	Alpha-soluble NSF attachment protein	establishment_of_localization localization	cell cell_part organelle organelle_part
11	G8A1N5	Chromosome condensation regulator RCC1 repeat protein	cellular_process metabolic_process response_to_stimulus	cell cell_part organelle organelle_part	binding enzyme_regulator_activity
12	A0A072UTH6	Uncharacterized protein	response_to_stimulus	cell cell_part organelle organelle_part	binding
13	A0A072TF84	Annexin	cellular_process establishment_of_localization localization metabolic_process response_to_stimulus	cell cell_part extracellular_region organelle organelle_part	antioxidant_activity binding
14	G7IT87	Phosphoglycerate kinase	cellular_process metabolic_process response_to_stimulus	cell cell_part extracellular_region organelle organelle_part	catalytic_activity
15	I3S2M3	GTP-binding nuclear Ran-like protein	biological_regulation cellular_process establishment_of_localization localization metabolic_process regulation_of_biological_process response_to_stimulus signaling	cell cell_part organelle	binding catalytic_activity
16	A0A072VSG1	RNA polymerase II-associated-like protein	response_to_stimulus
17	G7KIR1	Carbonic anhydrase	biological_regulation cellular_process death establishment_of_localization immune_system_process localization metabolic_process multi-organism_process regulation_of_biological_process response_to_stimulus signaling	cell cell_part extracellular_region organelle organelle_part	binding catalytic_activity
18	G7INB7	ABA-responsive protein	response_to_stimulus
20	G7JC24	Enoyl-CoA hydratase/delta3,5-delta2,4-dienoyl-CoA isomerase	cellular_process metabolic_process	cell cell_part organelle	catalytic_activity
21	G7I9Z6	Calcium-dependent lipid-binding (CaLB domain) family protein		cell cell_part organelle
22	G7I8G3	Cation transporter ChaC	response_to_stimulus	cell cell_part
24	B7FMX0	NADPH:quinone oxidoreductase-like protein	biological_regulation cellular_component_organization_or_biogenesis cellular_process death establishment_of_localization immune_system_process localization metabolic_process multi-organism_process regulation_of_biological_process response_to_stimulus signaling	cell cell_part organelle organelle_part	binding catalytic_activity
Note: 19, 23 were unclassified protein
